# Supplementary material for: Lower SARS-CoV-2 Seroprevalence among Cancer Patients in Sub-Saharan Africa
Source: J Clin Med. 2022 Jul 29;11(15):4428. doi: 10.3390/jcm11154428 (PMC9369079; doi:10.3390/jcm11154428)
Supplement: Supplementary file 1 [file jcm-11-04428-s001.zip]

Archive with 1 entries (1 files):
- jcm-1813222-supplementary.pdf
